# Supplementary material for: Longitudinal Live Imaging Derived 4D Hemodynamics and Dynamic Tissue Mechanics Across Outflow Tract Morphogenesis
Source: bioRxiv. 2025 Aug 30:2025.08.26.672464. Preprint. [Version 1] doi: 10.1101/2025.08.26.672464 (PMC12407944; doi:10.1101/2025.08.26.672464)
Supplement: Supplement 1 [file media-1.zip]

Archive with 11 entries (10 files):
- Supplemental Materials/
- Supplemental Materials/S1A.mp4
- Supplemental Materials/S1B.mp4
- Supplemental Materials/S1C.mp4
- Supplemental Materials/S2A.mp4
- Supplemental Materials/S2B.mp4
- Supplemental Materials/S2C.mp4
- Supplemental Materials/S3A.mp4
- Supplemental Materials/S3B.mp4
- Supplemental Materials/S3C.mp4
- Supplemental Materials/supplemental files_longitudinal_4D_BiorXiv.pdf
